# Supplementary material for: Dynamical trade-offs arise from antagonistic coevolution and decrease intraspecific diversity
Source: Nat Commun. 2017 Dec 12;8:2059. doi: 10.1038/s41467-017-01957-8 (PMC5727225; doi:10.1038/s41467-017-01957-8)
Supplement: Supplementary file 4 — Supplementary Data 1 [file 41467_2017_1957_MOESM4_ESM.txt]

Supplementary Data 1: Growth rates of cilliate and bacteria in each combination of prey and predator populations
CiliateType CiliateGrowth BacteriaGrowth BacteriaType
ancestor	0.052493	0.010115	coev3
ancestor	0.051968	0.011115	coev3
ancestor	0.053543	0.012115	coev3
ancestor	0.050354	0.015072	coev2
ancestor	0.051361	0.015172	coev2
ancestor	0.049851	0.016072	coev2
ancestor	0.053143	0.032339	coev1
ancestor	0.054206	0.033339	coev1
ancestor	0.052612	0.033339	coev1
ancestor	0.073053	0.044828	ancestor
ancestor	0.074514	0.044928	ancestor
ancestor	0.072323	0.048828	ancestor
coev2	0.056870	0.010015	coev3
coev2	0.057444	0.010115	coev3
coev2	0.058593	0.010215	coev3
coev2	0.066109	0.015072	coev2
coev2	0.069331	0.016072	coev2
coev2	0.070497	0.016072	coev2
coev2	0.067246	0.031339	coev1
coev2	0.067926	0.032339	coev1
coev2	0.069284	0.032539	coev1
coev2	0.067953	0.042828	ancestor
coev2	0.070013	0.044128	ancestor
coev2	0.068640	0.044828	ancestor
coev1	0.053932	0.010115	coev3
coev1	0.053393	0.010315	coev3
coev1	0.055011	0.011115	coev3
coev1	0.067926	0.015072	coev2
coev1	0.067246	0.015172	coev2
coev1	0.069284	0.016012	coev2
coev1	0.068272	0.031039	coev1
coev1	0.066933	0.032339	coev1
coev1	0.066264	0.033339	coev1
coev1	0.070250	0.044028	ancestor
coev1	0.068184	0.044628	ancestor
coev1	0.068873	0.044828	ancestor
